# Supplementary material for: Perceived age discrimination and social isolation mediate the relationship between disasters and loneliness: results from Wave 1 of the Longitudinal Ageing Study of India
Source: J Gerontol B Psychol Sci Soc Sci. 2025 Jun 28;80(8):gbaf121. doi: 10.1093/geronb/gbaf121 (PMC12313021; doi:10.1093/geronb/gbaf121)
Supplement: gbaf121_Supplementary_Data [file gbaf121_supplementary_data.zip]

Archive with 1 entries (1 files):
- JGSS suppl Ayalon & Das.docx
